# Supplementary material for: Design, Synthesis, and Biological Evaluation of Novel Acetylcholinesterase and β-Secretase 1 Inhibitors
Source: Int J Mol Sci. 2026 Jan 20;27(2):1008. doi: 10.3390/ijms27021008 (PMC12842540; doi:10.3390/ijms27021008)
Supplement: Supplementary file 1 [file ijms-27-01008-s001.zip]

Archive with 1 entries (1 files):
- ijms-4062851-supplementary.pdf
